# Supplementary material for: Using topic modeling to detect cellular crosstalk in scRNA-seq
Source: PLoS Comput Biol. 2022 Apr 8;18(4):e1009975. doi: 10.1371/journal.pcbi.1009975 (PMC9064087; doi:10.1371/journal.pcbi.1009975)
Supplement: S4 Table — (XLSX) [file pcbi.1009975.s004.xlsx]

## Sheet: Boisset
'Lrg1',
'Ube2s',
'Ly6c2',
'Fcer1g',
'Cpox',
'Ctss',
'Il16',
'Hspe1',
'Lig1',
'Gmfg',
'Gm10845',
'Acta1',
'Cdk1',
'Klf6',
'Gstm1',
'Ear1',
'Tpm1',
'Cyp4f18',
'Ltb4r1',
'Hp',
'Mxd1',
'Slbp',
'Ubac1',
'Plk1',
'Itgam',
'Tmed10',
'Myl1',
'Eif5b',
'B630005N14Rik',
'Sertm1',
'Itga2b',
'Selplg',
'Snca',
'Hmox1',
'Slc25a4',
'Pf4',
'Tomm7',
'Gnai3',
'Tmsb10',
'Ngp',
'A130077B15Rik',
'Alox15',
'Mpeg1',
'Tceb2',
'Anxa1',
'Srgn',
'Eno3',
'Ptprd',
'Lsp1',
'Blvrb',
'Tnnt3',
'Ear6',
'Plek',
'Slc4a1',
'Gapt',
'Gp5',
'Gm12504',
'Smc2',
'Lpl',
'Zfp71-rs1',
'Camp',
'Mmp8',
'Atp5k',
'Rrm2',
'Phb2',
'Actn3',
'Ckm',
'Mrc1',
'Mylpf',
'Birc5',
'Igj',
'Cebpe',
'Slx1b',
'Nrgn',
'Tusc1',
'Coro1a',
'Lgals1',
'Ifitm6',
'Lasp1',
'Tuba1c',
'Sec61b',
'Ctsh',
'Tmem14c',
'Rgcc',
'Cask',
'S100a11',
'Banf1',
'S100a6',
'Ube2c',
'Clec5a',
'Myh4',
'Adpgk',
'Cd79b',
'Mkrn1',
'H2afx',
'Pdia6',
'Mmp9',
'Epx',
'C3',
'Cd63',
'Dusp22',
'H2-K1',
'Ssr2',
'Slc40a1',
'Shfm1',
'Lars2',
'Mpo',
'Npm1',
'Ppp1r15a',
'Mki67',
'Marcks',
'Hnrpdl',
'2810417H13Rik',
'Atp6ap2',
'Fech',
'Prdx5',
'Lmnb1',
'Prtn3',
'Cd164',
'Ear2',
'Erp29',
'Casq1',
'Pnp',
'A630089N07Rik',
'Cxcl12',
'Igf2bp2',
'Clta',
'Alox12',
'Cd177',
'Alas2',
'Ndufs3',
'Car1',
'Parvb',
'Pvalb',
'Ckap4',
'Cdca8',
'Itgb3',
'Gm20594',
'Cdca3',
'Cmtm7',
'Syne1',
'Prpf19',
'Aqp1',
'Abcb10',
'Minpp1',
'Ahdc1',
'Msn',
'Rhd',
'Myeov2',
'Epb4.1',
'Comt',
'Gp1bb',
'Snrpb2',
'Ptgfrn',
'Uhrf1',
'Nol7',
'Gas5',
'Cdkn3',
'Fam101b',
'Zc3hav1l',
'Gm6525',
'Gna11',
'Retnlg',
'Plac8',
'Cpne3',
'Sepp1',
'Car2',
'Eef1g',
'Alkbh5',
'Ccl6',
'Ctse',
'Mtus1',
'Serpinb1a',
'Tnni2',
'Cd9',
'Prg2',
'Fcna',
'Ms4a3',
'Cdkn2d',
'Prss57',
'Zyx',
'Vcam1',
'Snrpf',
'Neb',
'Fam132a',
'Grn',
'Ccnb1',
'Tmed9',
'Tsc22d1',
'C1qc',
'Hmgn5',
'Smc4',
'Mfsd10',
'Hbb-b1',
'Bhlhe41',
'Eif3g',
'Prdx2',
'C1qa',
'Mybpc2',
'Hmgcr',
'Slc25a37',
'S100a9',
'Nfia',
'Gyg',
'Gypa',
'Mtdh',
'Cd52',
'Fpr2',
'Mcm7',
'Ube2l6',
'Clu',
'Hdc',
'Thbs1',
'Glul',
'Mgst2',
'Beta-s',
'Prc1',
'Isca1',
'Igsf6',
'Slpi',
'H2afy',
'Cd53',
'Prdx1',
'Pgk1',
'Cxcr2',
'Eef1b2',
'Rrm1',
'Clec12a',
'Nfkbia',
'Prg3',
'Lcn2',
'Tagln2',
'Elane',
'Ctsg',
'Ttn',
'Lgals3',
'Hbb-b2',
'Ogfrl1',
'Pygm',
'Pglyrp1',
'Myl9',
'5830416I19Rik',
'Stmn1',
'Alad',
'Rgs2',
'Lta4h',
'Hba-a1',
'Kif11',
'Tpm4',
'Map1a',
'Wnt4',
'Impdh2',
'Ccnb2',
'Atpif1',
'Anxa3',
'Eif3e',
'Apoe',
'Isg20',
'Atp5g1',
'Hmbs',
'Sdpr',
'Chi3l3',
'Ccna2',
'Tnnc2',
'Psma5',
'Ltf',
'Alas1',
'Fcnb',
'S100a8',
'Rcc2',
'Csf3r',
'Rorb',
'Msrb1',
'Lyz2',
'Ctla2a',
'Lyz1',
'Gda',
'Nkg7',
'F5',
'1100001G20Rik',
'Xbp1',
'Snrpd1',
'Fam46a',
'Arsb',
'C1qb',
'Des',
'Anxa2',
'Crip1',
'Gm17821',
'Grina',
'Ncf1',
'Mtmr3',
'Ppp1cb',
'Ncl',
'Glrx5',
'Grk4',
'Ptchd1',
'Ppbp',
'Igfbp4',
'Axl',
'Atp2a1',
'Pcna',
'Cst7',
'Kcna2',
'Tmpo'

## Sheet: PIC-seq
Itm2b
Creg1
4930542C12Rik
Gm27390
Gm10288
Ptma
Pcna
Dut
Mcm4
Mcm3
Mcm6
Tubb5
Lgals1
Gzmb
Vim
Cd52
Cxcr6
Tcf7
Il12b
Cst3
Il6
Ccr7
Id2
Irf8
Ccl5
Psmb1
Dusp5
Npc2
Gnas
Ccl22
Tnfrsf4
Hopx
Tnfrsf8
Tnfrsf18
Ifi2712a
Il2ra
Cd74
Lgals3
Ldha
Il2ra
Cd2
Il2rb
Cd69
Dusp2
Tnf
Cxcl10
Ifit1
Ifih1
Isg15
Ifi209
S100a4
Il4il
Cd53
Gbp2
Gm11263
